# Supplementary material for: Elite Ice Hockey Players’ Well-Being: A Scoping Review
Source: Sports (Basel). 2025 Jul 9;13(7):225. doi: 10.3390/sports13070225 (PMC12300323; doi:10.3390/sports13070225)
Supplement: Supplementary file 1 [file sports-13-00225-s001.zip]

Archive with 1 entries (1 files):
- sports-3720561-supplementary.pdf
